# Supplementary material for: Identification of Transcriptional Networks Involved in De Novo Organ Formation in Tomato Hypocotyl Explants
Source: Int J Mol Sci. 2022 Dec 17;23(24):16112. doi: 10.3390/ijms232416112 (PMC9788163; doi:10.3390/ijms232416112)
Supplement: Supplementary file 1 [file ijms-23-16112-s001.zip]

Archive with 2 entries (2 files):
- Supplementary_Larriba_TF.pdf
- SupplTables_Larriba_TF_REVIEWED-V2.xlsx
